# Supplementary material for: Transverse Diagnosis and CBCT Technology: A Systematic Review
Source: J Clin Med. 2026 Jan 21;15(2):868. doi: 10.3390/jcm15020868 (PMC12842171; doi:10.3390/jcm15020868)
Supplement: Supplementary file 1 [file jcm-15-00868-s001.zip]

Archive with 1 entries (1 files):
- jcm-4054582-supplementary.pdf
